# Supplementary material for: Living on the Edge: Demography of the Slender-Billed Gull in the Western Mediterranean
Source: PLoS One. 2014 Mar 24;9(3):e92674. doi: 10.1371/journal.pone.0092674 (PMC3963922; doi:10.1371/journal.pone.0092674)
Supplement: Supporting Information S2 — Details of stochastic population growth calculation. (TXT) [file pone.0092674.s002.txt]

# This program will take a set of count data, estimate mu and 
# sigma2 (using the Dennis regression approach, which 
# correctly accounts for missing years of data),
# and then simulate the growth of multiple future populations 
# using these values. 


yrs=c(1991:1995,1997:2012)


Ns=c(671,
640,
1327,
1342,
1659,
1166,
1199,
1697,
1940,
2111,
1907,
1839,
1667,
1671,
1783,
1638,
1534,
1938,
2124,
1998,
2148)


mean(Ns)
sd(Ns)
CV=sd(Ns)/mean(Ns)
CV


## estimate lambda and the right quantities to do the regression:

numNs = length(Ns)
lams = (Ns[2:numNs]/Ns[1:(numNs-1)])^(1/(yrs[2:numNs]-yrs[1:(numNs-1)]  ))

plot(yrs,Ns,xlab="Year",type="o",ylab="Obs. Numbers",main="Observed Numbers")
xx=sqrt(yrs[2:numNs]-yrs[1:(numNs-1)])
yy=log(Ns[2:numNs]/Ns[1:(numNs-1)])/xx

regressout=lm(yy~0+xx)
sumregress=summary(regressout)
anovaregress=anova(regressout)

mu=sumregress$coefficients[1] 
sig2=anovaregress$Mean[2]	
se=sumregress$coefficients[2]

mu
lambda=exp(mu)
lambda

low<-exp(mu-(1.96*se))
up<-exp(mu+(1.96*se))
low                       # estimate low CI
up                        # estimate up CI
